# Supplementary material for: How does public digital procurement enhance corporate total factor productivity? The role of industry–university–research collaboration
Source: PLoS One. 2025 Aug 29;20(8):e0330160. doi: 10.1371/journal.pone.0330160 (PMC12396760; doi:10.1371/journal.pone.0330160)
Supplement: S2 File — (TXT) [file pone.0330160.s002.txt]

asdoc tabstat * , statistics(N sd min p25 mean p75 max) save(Table 1 The statistical description of variables.doc) title("描述性统计")
///描述性统计


correlate TFP PDP INN DIG IUR SA Cashflow Lev  Growth Board TobinQ Cap
asdoc corr TFP PDP DT IUR SA Cashflow Lev Growth Board TobinQ Cap, title("相关性分析") replace word dec(3)
///相关性分析


xtset year id
global controls " Cashflow Lev  Growth Board TobinQ Cap"
reg TFP PDP  $controls
est store f1
reghdfe TFP PDP  $controls, absorb(year)
est store f2
reghdfe TFP PDP  $controls, absorb(id ) vce(cluster id)
est store f3
reghdfe TFP PDP  $controls, absorb(id year) vce(cluster id)
est store f4
esttab f1 f2 f3 f4 using "基准回归.rtf", replace se t(3) star(* 0.1 ** 0.05 *** 0.01) pr2 aic bic varwidth(10) mtitle("model 1" "Model 2" "Model 3" "Model 4")
///基准回归


**工具变量法
eststo clear
ivreghdfe TFP  $controls (PDP=IV), absorb(id year) cluster(id) first endog(PDP)
**PSM检验
eststo clear 
logit PDP_dum Size FirmAge SOE i.Industry i.City
psmatch2 PDP_dum Size FirmAge SOE i.Industry i.City, outcome(TFP) kernel ate
pstest Size FirmAge SOE Industry City, treat(PDP_dum) both graph 
psgraph
reghdfe TFP PDP $controls if _weight!=. ,a(id year) vce (cluster id)
**Heckman
probit PDP_dum  Z $controls 
est store First
predict phat, pr
gen imr = normalden(invnorm(phat)) / phat 
reghdfe TFP PDP_dum imr  $controls, absorb( id year ) vce(cluster id) 
///内生性检验


**更换变量
reghdfe  TFP PDP1 $controls, absorb (year id) vce(cluster id)
est store f1
reghdfe  TFP PDP_dum $controls, absorb(id year) vce(cluster id)
est store f2
reghdfe  TFP_OP PDP $controls, absorb (year id) vce(cluster id)
est store f3
**考虑政府采购的非数字项目
reghdfe  TFP PPnd $controls, absorb ( id year) vce(cluster id)
est store f4
reghdfe  TFP PPtt $controls, absorb ( id year) vce(cluster id)
est store f5
**行业聚类标准误
reghdfe TFP PDP $controls, absorb(id year) vce(cluster Industry)
est store f6
**地区聚类标准误
reghdfe TFP PDP $controls, absorb(id year) vce(cluster Province)
est store f7
esttab f1 f2 f3 f4 f5 f6 f7 using "稳健性检验.rtf", replace se t(3) star(* 0.1 ** 0.05 *** 0.01) pr2 aic bic varwidth(10) mtitle("model 1" "Model 2" "Model 3" "Model 4" "Model 5" "Model 6" "Model 7")
///稳健性检验


**中介效应1
xtset id year  
reghdfe TFP PDP $controls,a(id year ) vce (cluster id) 
reghdfe DT PDP $controls,a(id year ) vce (cluster id) 
reghdfe TFP DT PDP $controls,a(id year ) vce (cluster id) 
sgmediation TFP ,mv(DT)  iv(PDP)  cv($controls)
**中介效应2
reghdfe TFP PDP $controls,a(id year ) vce (cluster id) 
reghdfe SA PDP $controls,a(id year ) vce (cluster id) 
reghdfe TFP SA PDP $controls,a(id year ) vce (cluster id) 
sgmediation TFP ,mv(SA)  iv(PDP)  cv($controls)
**中介效应3
reghdfe TFP PDP $controls,a(id year ) vce (cluster id) 
reghdfe KV PDP $controls,a(id year ) vce (cluster id) 
reghdfe TFP KV PDP $controls,a(id year ) vce (cluster id) 
sgmediation TFP, mv(KV)  iv(PDP)  cv($controls)
***IUR的强化作用
reg TFP IUR  $controls
est store f1
reghdfe TFP IUR  $controls, absorb(year)
est store f2
reghdfe TFP IUR  $controls, absorb(id ) vce(cluster id)
est store f3
reghdfe TFP IUR  $controls, absorb(id year) vce(cluster id)
est store f4
esttab f1 f2 f3 f4 using "基准回归产学研.rtf", replace se t(3) star(* 0.1 ** 0.05 *** 0.01) pr2 aic bic varwidth(10) mtitle("model 1" "Model 2" "Model 3" "Model 4")
summarize PDP, meanonly
local PDP_mean = r(mean)
gen c_PDP = PDP - `PDP_mean'
gen PDPIUR = c_PDP * IUR
reghdfe TFP PDP IUR PDPIUR $controls
est store f1
reghdfe TFP PDP IUR PDPIUR $controls, absorb(year) 
est store f2
reghdfe TFP PDP IUR PDPIUR $controls, absorb(id ) vce(cluster id)
est store f3
reghdfe TFP PDP IUR PDPIUR $controls, absorb(id year) vce(cluster id)
est store f4
esttab f1 f2 f3 f4 using "调节效应回归.rtf", replace se t(3) star(* 0.1 ** 0.05 *** 0.01) pr2 aic bic varwidth(10) mtitle("model 1" "Model 2" "Model 3" "Model 4")
//机制检验


gen PDPDIG = c_PDP * DIG
reghdfe TFP PDP DIG PDPDIG $controls
est store f1
reghdfe TFP PDP DIG PDPDIG $controls, absorb(year) 
est store f2
reghdfe TFP PDP DIG PDPDIG $controls, absorb(id ) vce(cluster id)
est store f3
reghdfe TFP PDP DIG PDPDIG $controls, absorb(id year) vce(cluster id)
est store f4
esttab f1 f2 f3 f4 using "进一步分析.rtf", replace se t(3) star(* 0.1 ** 0.05 *** 0.01) pr2 aic bic varwidth(10) mtitle("model 1" "Model 2" "Model 3" "Model 4")
//进一步分析
