# Supplementary material for: How does public digital procurement enhance corporate total factor productivity? The role of industry–university–research collaboration
Source: PLoS One. 2025 Aug 29;20(8):e0330160. doi: 10.1371/journal.pone.0330160 (PMC12396760; doi:10.1371/journal.pone.0330160)
Supplement: S3 File — (PY) [file pone.0330160.s003.py]

from docx import Document
import jieba
from collections import Counter

doc_path = r"D:\Desktop\政府数字采购\数字经济及其核心产业统计分类.docx"
doc = Document(doc_path)  

text = ''
full_text = [para.text for para in doc.paragraphs]
text = '\n'.join(full_text)

# 使用 jieba 进行分词
words = jieba.lcut(text)

# 设定停用词
stopwords = set(['的', '和', '是', '在', '了', '与', '及', '等'])

# 过滤停用词和单个字符的词语
filtered_words = [word for word in words if word not in stopwords and len(word) > 1]

# 统计词频
word_counts = Counter(filtered_words)


# 将结果按词频排序并写入文件
keywords = word_counts.most_common()  # 默认是按频次排序

# 打印关键词和它们的计数
for word, count in keywords:
    print(f"{word}: {count}")

# 将关键词和它们的计数写入文件
with open('keyword_library.txt', 'w', encoding='utf-8') as f:
    for word, count in keywords:
        f.write(f"{word}: {count}\n")

print(f"总共有 {len(keywords)} 个关键词")

#关键词匹配2015-2020
import pandas as pd
from docx import Document

# 读取关键词库
def load_keywords(docx_path):
    document = Document(docx_path)
    keywords = []
    for paragraph in document.paragraphs:
        text = paragraph.text.strip()
        if text:  # 只添加非空行
            keywords.append(text)
    return keywords

# 读取Excel文件
def load_excel_data(excel_path):
    df = pd.read_excel(excel_path, sheet_name=None)
    return df

# 检查是否包含关键词
def contains_keyword(text, keywords):
    if pd.isna(text):
        return False
    text = text.strip().lower()  # 去除空格并转换为小写
    for keyword in keywords:
        if keyword.lower() in text:  # 忽略大小写进行匹配
            return True
    return False

# 主函数
def main():
    excel_path = r"D:\Desktop\政府数字采购\2015年-2020年.xlsx"
    keywords_path = r"D:\Desktop\政府数字采购\数字采购关键词.docx"

    keywords = load_keywords(keywords_path)
    print("加载的关键词：", keywords)  # 打印加载的关键词

    data = load_excel_data(excel_path)

    # 遍历所有工作表
    for sheet_name, df in data.items():
        print(f"处理工作表：{sheet_name}")
        print(f"列名：{df.columns.tolist()}")  # 打印列名进行调试

        # 去除列名中的空格
        df.columns = df.columns.str.strip()

        # 检查特定列（合同名称、项目名称、主要标的名称、规格型号或服务要求）的内容
        df['数字采购项目'] = df.apply(lambda row: any([
            contains_keyword(str(row.get('合同名称', '')), keywords),
            contains_keyword(str(row.get('项目名称', '')), keywords),
            contains_keyword(str(row.get('主要标的名称', '')), keywords),
            contains_keyword(str(row.get('规格型号或服务要求', '')), keywords)
        ]), axis=1)

        # 打印匹配结果用于调试
        print(f"匹配的行数：{df['数字采购项目'].sum()}")

        # 过滤出被认定为数字采购项目的行
        digital_procurement_projects = df[df['数字采购项目']]
        print(f"数字采购项目：\n{digital_procurement_projects}")  # 打印结果用于调试
        # 保存结果到新的Excel文件
         # 保存结果到新的Excel文件
        output_path = r"D:\Desktop\政府数字采购\数字采购项目_{}.xlsx".format(sheet_name)
        digital_procurement_projects.to_excel(output_path, index=False)
        print(f"结果已保存到 {output_path}")

if __name__ == "__main__":
    main()


     
    
#关键词匹配2021
import pandas as pd
from docx import Document

# 读取关键词库
def load_keywords(docx_path):
    document = Document(docx_path)
    keywords = []
    for paragraph in document.paragraphs:
        text = paragraph.text.strip()
        if text:  # 只添加非空行
            keywords.append(text)
    return keywords

# 读取Excel文件
def load_excel_data(excel_path):
    df = pd.read_excel(excel_path, sheet_name=None)
    return df

# 检查是否包含关键词
def contains_keyword(text, keywords):
    if pd.isna(text):
        return False
    text = text.strip().lower()  # 去除空格并转换为小写
    for keyword in keywords:
        if keyword.lower() in text:  # 忽略大小写进行匹配
            return True
    return False

# 主函数
def main():
    excel_path = r"D:\Desktop\政府数字采购\2021年.xlsx"
    keywords_path = r"D:\Desktop\政府数字采购\数字采购关键词.docx"

    keywords = load_keywords(keywords_path)
    print("加载的关键词：", keywords)  # 打印加载的关键词

    data = load_excel_data(excel_path)

    # 遍历所有工作表
    for sheet_name, df in data.items():
        print(f"处理工作表：{sheet_name}")
        print(f"列名：{df.columns.tolist()}")  # 打印列名进行调试

        # 去除列名中的空格
        df.columns = df.columns.str.strip()

        # 检查特定列的内容
        df['数字采购项目'] = df.apply(lambda row: any([
            contains_keyword(str(row.get('合同名称', '')), keywords),
            contains_keyword(str(row.get('项目名称', '')), keywords),
            contains_keyword(str(row.get('主要标的名称', '')), keywords),
            contains_keyword(str(row.get('规格型号或服务要求', '')), keywords)
        ]), axis=1)

        # 打印匹配结果用于调试
        print(f"匹配的行数：{df['数字采购项目'].sum()}")

        # 过滤出被认定为数字采购项目的行
        digital_procurement_projects = df[df['数字采购项目']]
        print(f"数字采购项目：\n{digital_procurement_projects}") 
        # 保存结果到新的Excel文件
        output_path = r"D:\Desktop\政府数字采购\数字采购项目_{}.xlsx".format(sheet_name)
        digital_procurement_projects.to_excel(output_path, index=False)
        print(f"结果已保存到 {output_path}")

if __name__ == "__main__":
    main()

#关键词匹配2022年1月-6月
import pandas as pd
from docx import Document

# 读取关键词库
def load_keywords(docx_path):
    document = Document(docx_path)
    keywords = []
    for paragraph in document.paragraphs:
        text = paragraph.text.strip()
        if text:  # 只添加非空行
            keywords.append(text)
    return keywords

# 读取Excel文件
def load_excel_data(excel_path):
    df = pd.read_excel(excel_path, sheet_name=None)
    return df

# 检查是否包含关键词
def contains_keyword(text, keywords):
    if pd.isna(text):
        return False
    text = text.strip().lower()  # 去除空格并转换为小写
    for keyword in keywords:
        if keyword.lower() in text:  # 忽略大小写进行匹配
            return True
    return False

# 主函数
def main():
    excel_path = r"D:\Desktop\政府数字采购\2022年1月-6月.xlsx"
    keywords_path = r"D:\Desktop\政府数字采购\数字采购关键词.docx"

    keywords = load_keywords(keywords_path)
    print("加载的关键词：", keywords)  # 打印加载的关键词

    data = load_excel_data(excel_path)

    # 遍历所有工作表
    for sheet_name, df in data.items():
        print(f"处理工作表：{sheet_name}")
        print(f"列名：{df.columns.tolist()}")  # 打印列名进行调试

        # 去除列名中的空格
        df.columns = df.columns.str.strip()

        # 检查特定列（合同名称、项目名称、主要标的名称、规格型号或服务要求）的内容
        df['数字采购项目'] = df.apply(lambda row: any([
            contains_keyword(str(row.get('合同名称', '')), keywords),
            contains_keyword(str(row.get('项目名称', '')), keywords),
            contains_keyword(str(row.get('主要标的名称', '')), keywords),
            contains_keyword(str(row.get('规格型号或服务要求', '')), keywords)
        ]), axis=1)

        # 打印匹配结果用于调试
        print(f"匹配的行数：{df['数字采购项目'].sum()}")

        # 过滤出被认定为数字采购项目的行
        digital_procurement_projects = df[df['数字采购项目']]
        print(f"数字采购项目：\n{digital_procurement_projects}")  # 打印结果用于调试
        # 保存结果到新的Excel文件
        output_path = r"D:\Desktop\政府数字采购\数字采购项目_{}.xlsx".format(sheet_name)
        digital_procurement_projects.to_excel(output_path, index=False)
        print(f"结果已保存到 {output_path}")

if __name__ == "__main__":
    main()


#关键词匹配2022年7月-12月
import pandas as pd
from docx import Document

# 读取关键词库
def load_keywords(docx_path):
    document = Document(docx_path)
    keywords = []
    for paragraph in document.paragraphs:
        text = paragraph.text.strip()
        if text:  # 只添加非空行
            keywords.append(text)
    return keywords

# 读取Excel文件
def load_excel_data(excel_path):
    df = pd.read_excel(excel_path, sheet_name=None)
    return df

# 检查是否包含关键词
def contains_keyword(text, keywords):
    if pd.isna(text):
        return False
    text = text.strip().lower()  # 去除空格并转换为小写
    for keyword in keywords:
        if keyword.lower() in text:  # 忽略大小写进行匹配
            return True
    return False

# 主函数
def main():
    excel_path = r"D:\Desktop\政府数字采购\2022年7月-12月.xlsx"
    keywords_path = r"D:\Desktop\政府数字采购\数字采购关键词.docx"

    keywords = load_keywords(keywords_path)
    print("加载的关键词：", keywords)  # 打印加载的关键词

    data = load_excel_data(excel_path)

    # 遍历所有工作表
    for sheet_name, df in data.items():
        print(f"处理工作表：{sheet_name}")
        print(f"列名：{df.columns.tolist()}")  # 打印列名进行调试

        # 去除列名中的空格
        df.columns = df.columns.str.strip()

        # 检查特定列（合同名称、项目名称、主要标的名称、规格型号或服务要求）的内容
        df['数字采购项目'] = df.apply(lambda row: any([
            contains_keyword(str(row.get('合同名称', '')), keywords),
            contains_keyword(str(row.get('项目名称', '')), keywords),
            contains_keyword(str(row.get('主要标的名称', '')), keywords),
            contains_keyword(str(row.get('规格型号或服务要求', '')), keywords)
        ]), axis=1)

        # 打印匹配结果用于调试
        print(f"匹配的行数：{df['数字采购项目'].sum()}")

        # 过滤出被认定为数字采购项目的行
        digital_procurement_projects = df[df['数字采购项目']]
        print(f"数字采购项目：\n{digital_procurement_projects}")  # 打印结果用于调试
        # 保存结果到新的Excel文件
        output_path = r"D:\Desktop\政府数字采购\数字采购项目_{}.xlsx".format(sheet_name)
        digital_procurement_projects.to_excel(output_path, index=False)
        print(f"结果已保存到 {output_path}")

if __name__ == "__main__":
    main()
    
    
    #关键词匹配2023年1月-6月
import pandas as pd
from docx import Document

# 读取关键词库
def load_keywords(docx_path):
    document = Document(docx_path)
    keywords = []
    for paragraph in document.paragraphs:
        text = paragraph.text.strip()
        if text:  # 只添加非空行
            keywords.append(text)
    return keywords

# 读取Excel文件
def load_excel_data(excel_path):
    df = pd.read_excel(excel_path, sheet_name=None)
    return df

# 检查是否包含关键词
def contains_keyword(text, keywords):
    if pd.isna(text):
        return False
    text = text.strip().lower()  # 去除空格并转换为小写
    for keyword in keywords:
        if keyword.lower() in text:  # 忽略大小写进行匹配
            return True
    return False

# 主函数
def main():
    excel_path = r"D:\Desktop\政府数字采购\2023年1月-6月.xlsx"
    keywords_path = r"D:\Desktop\政府数字采购\数字采购关键词.docx"

    keywords = load_keywords(keywords_path)
    print("加载的关键词：", keywords)  # 打印加载的关键词

    data = load_excel_data(excel_path)

    # 遍历所有工作表
    for sheet_name, df in data.items():
        print(f"处理工作表：{sheet_name}")
        print(f"列名：{df.columns.tolist()}")  # 打印列名进行调试

        # 去除列名中的空格
        df.columns = df.columns.str.strip()

        # 检查特定列（合同名称、项目名称、主要标的名称、规格型号或服务要求）的内容
        df['数字采购项目'] = df.apply(lambda row: any([
            contains_keyword(str(row.get('合同名称', '')), keywords),
            contains_keyword(str(row.get('项目名称', '')), keywords),
            contains_keyword(str(row.get('主要标的名称', '')), keywords),
            contains_keyword(str(row.get('规格型号或服务要求', '')), keywords)
        ]), axis=1)

        # 打印匹配结果用于调试
        print(f"匹配的行数：{df['数字采购项目'].sum()}")

        # 过滤出被认定为数字采购项目的行
        digital_procurement_projects = df[df['数字采购项目']]
        print(f"数字采购项目：\n{digital_procurement_projects}")  # 打印结果用于调试
        # 保存结果到新的Excel文件
        output_path = r"D:\Desktop\政府数字采购\数字采购项目_{}.xlsx".format(sheet_name)
        digital_procurement_projects.to_excel(output_path, index=False)
        print(f"结果已保存到 {output_path}")

if __name__ == "__main__":
    main()


#关键词匹配2023年7月-12月
import pandas as pd
from docx import Document

# 读取关键词库
def load_keywords(docx_path):
    document = Document(docx_path)
    keywords = []
    for paragraph in document.paragraphs:
        text = paragraph.text.strip()
        if text:  # 只添加非空行
            keywords.append(text)
    return keywords

# 读取Excel文件
def load_excel_data(excel_path):
    df = pd.read_excel(excel_path, sheet_name=None)
    return df

# 检查是否包含关键词
def contains_keyword(text, keywords):
    if pd.isna(text):
        return False
    text = text.strip().lower()  # 去除空格并转换为小写
    for keyword in keywords:
        if keyword.lower() in text:  # 忽略大小写进行匹配
            return True
    return False

# 主函数
def main():
    excel_path = r"D:\Desktop\政府数字采购\2023年7月-12月.xlsx"
    keywords_path = r"D:\Desktop\政府数字采购\数字采购关键词.docx"

    keywords = load_keywords(keywords_path)
    print("加载的关键词：", keywords)  # 打印加载的关键词

    data = load_excel_data(excel_path)

    # 遍历所有工作表
    for sheet_name, df in data.items():
        print(f"处理工作表：{sheet_name}")
        print(f"列名：{df.columns.tolist()}")  # 打印列名进行调试

        # 去除列名中的空格
        df.columns = df.columns.str.strip()

        # 检查特定列（合同名称、项目名称、主要标的名称、规格型号或服务要求）的内容
        df['数字采购项目'] = df.apply(lambda row: any([
            contains_keyword(str(row.get('合同名称', '')), keywords),
            contains_keyword(str(row.get('项目名称', '')), keywords),
            contains_keyword(str(row.get('主要标的名称', '')), keywords),
            contains_keyword(str(row.get('规格型号或服务要求', '')), keywords)
        ]), axis=1)

        # 打印匹配结果用于调试
        print(f"匹配的行数：{df['数字采购项目'].sum()}")

        # 过滤出被认定为数字采购项目的行
        digital_procurement_projects = df[df['数字采购项目']]
        print(f"数字采购项目：\n{digital_procurement_projects}")  # 打印结果用于调试
         # 保存结果到新的Excel文件
        output_path = r"D:\Desktop\政府数字采购\数字采购项目_{}.xlsx".format(sheet_name)
        digital_procurement_projects.to_excel(output_path, index=False)
        print(f"结果已保存到 {output_path}")

if __name__ == "__main__":
    main()
     
#处理上市公司数据
import pandas as pd
import os

def process_excel(input_file, output_file):
    # 读取Excel文件
    df = pd.read_excel(input_file)
    
    # 删除LISTINGSTATE列为*ST的行
    df_filtered = df[df['LISTINGSTATE'] != '*ST']
    
    # 删除Symbol列重复的行，保留第一次出现的行
    df_cleaned = df_filtered.drop_duplicates(subset=['Symbol'], keep='first')
    
    # 将清理后的数据保存到新的Excel文件中
    df_cleaned.to_excel(output_file, index=False)
    print(f"Processed data saved to {output_file}")

if __name__ == "__main__":
    # 文件路径设定
    base_dir = "D:\\Desktop\\政府数字采购"
    input_file = os.path.join(base_dir, "上市公司信息.xlsx")
    output_file = os.path.join(base_dir, "上市公司_处理后.xlsx")

    process_excel(input_file, output_file)
    
#数字采购信息和上市公司信息匹配    
import pandas as pd
import Levenshtein as lev
import os

def read_data(supplier_files, listed_company_file):
    # 合并所有供应商文件中的数据
    suppliers = pd.concat([pd.read_excel(file, usecols=["供应商_乙方"]) for file in supplier_files], ignore_index=True)
    suppliers.dropna(subset=["供应商_乙方"], inplace=True)
    
    # 读取上市公司数据
    listed_companies = pd.read_excel(listed_company_file, usecols=["FullName"])
    
    return suppliers['供应商_乙方'].unique(), listed_companies['FullName'].unique()

def exact_match(supply_name, company_names):
    # 精确匹配
    return supply_name if supply_name in company_names else None

def fuzzy_match(supply_name, company_names, threshold=0.8):
    # 模糊匹配
    best_match = None
    best_score = float('inf')
    for company in company_names:
        score = lev.distance(supply_name, company)
        similarity = 1 - (score / max(len(supply_name), len(company)))
        if similarity > threshold and score < best_score:
            best_score = score
            best_match = company
    return best_match

def match_suppliers_to_companies(suppliers, listed_companies, threshold=0.8):
    matches = []
    for supplier in suppliers:
        exact = exact_match(supplier, listed_companies)
        if exact:
            matches.append((supplier, exact, 'Exact'))
        else:
            fuzzy = fuzzy_match(supplier, listed_companies, threshold)
            if fuzzy:
                matches.append((supplier, fuzzy, 'Fuzzy'))
            else:
                matches.append((supplier, None, 'None'))
    return matches

def manual_review(matches):
    reviewed_matches = []
    print("\nManual Review of Matches\n")
    for supplier, company, match_type in matches:
        if match_type == 'None':
            print(f"No match for Supplier: {supplier}")
            user_input = input("Enter matched company name (or leave empty if no match): ")
        else:
            user_input = input(f"Supplier: {supplier}, Matched: {company} ({match_type}) - Confirm? (y/n): ")
            if user_input.lower() != 'y':
                user_input = input("Enter correct company name: ")
        reviewed_matches.append((supplier, user_input.strip() if user_input else None))
    return reviewed_matches

def save_to_csv(matches, output_file):
    # 保存匹配结果
    matches_df = pd.DataFrame(matches, columns=["Supplier", "Matched Company"])
    matches_df.to_csv(output_file, index=False)

if __name__ == "__main__":
    # 文件路径设定
    base_dir = "D:\\Desktop\\政府数字采购"
    supplier_files = [
        os.path.join(base_dir, "数字采购项目_2015-2020.xlsx"),
        os.path.join(base_dir, "数字采购项目_2021.xlsx"),
        os.path.join(base_dir, "数字采购项目_2022上半年.xlsx"),
        os.path.join(base_dir, "数字采购项目_2022下半年.xlsx"),
        os.path.join(base_dir, "数字采购项目_2023上半年.xlsx"),
        os.path.join(base_dir, "数字采购项目_2023下半年.xlsx")
    ]
    listed_company_file = os.path.join(base_dir, "上市公司_处理后.xlsx")

    suppliers, listed_companies = read_data(supplier_files, listed_company_file)
    matches = match_suppliers_to_companies(suppliers, listed_companies)
    reviewed_matches = manual_review(matches)
    save_to_csv(reviewed_matches, "matched_results.csv")
    print("Matching process completed and results saved to 'matched_results.csv'.")


import pandas as pd
from fuzzywuzzy import fuzz, process
import os

def read_data(supplier_files, listed_company_file):
    all_suppliers = []
    
    # 合并所有供应商文件中的数据
    for file in supplier_files:
        try:
            suppliers = pd.read_excel(file, usecols=["供应商_乙方"])
            suppliers.dropna(subset=["供应商_乙方"], inplace=True)
            all_suppliers.append(suppliers)
            print(f"Successfully read file: {file}")
        except Exception as e:
            print(f"Error reading {file}: {e}")

    if all_suppliers:
        suppliers = pd.concat(all_suppliers, ignore_index=True)
        supplier_unique_list = suppliers['供应商_乙方'].unique()
    else:
        supplier_unique_list = []

    # 读取上市公司数据
    try:
        listed_companies = pd.read_excel(listed_company_file, usecols=["FullName"])
        company_unique_list = listed_companies['FullName'].unique()
        print(f"Successfully read listed company file: {listed_company_file}")
    except Exception as e:
        company_unique_list = []
        print(f"Error reading {listed_company_file}: {e}")

    return supplier_unique_list, company_unique_list

def exact_match(supply_name, company_names):
    # 精确匹配
    return supply_name if supply_name in company_names else None

def fuzzy_match(supply_name, company_names, threshold=80):
    # 使用fuzzywuzzy进行模糊匹配
    best_match, best_score = process.extractOne(supply_name, company_names, scorer=fuzz.token_sort_ratio)
    if best_match is not None and best_score >= threshold:
        return best_match
    else:
        # 如果模糊匹配失败，打印警告信息
        print(f"Fuzzy match warning for: '{supply_name}' with best score={best_score}")
        return None

def match_suppliers_to_companies(suppliers, listed_companies, threshold=80):
    matches = []
    for supplier in suppliers:
        exact = exact_match(supplier, listed_companies)
        if exact:
            matches.append((supplier, exact, 'Exact'))
        else:
            fuzzy = fuzzy_match(supplier, listed_companies, threshold)
            if fuzzy:
                matches.append((supplier, fuzzy, 'Fuzzy'))
            else:
                matches.append((supplier, None, 'None'))
    return matches

def save_to_csv(matches, output_file):
    # 保存匹配结果
    matches_df = pd.DataFrame(matches, columns=["Supplier", "Matched Company", "Match Type"])
    matches_df.to_csv(output_file, index=False)

if __name__ == "__main__":
    # 文件路径设定
    base_dir = "D:\\Desktop\\政府数字采购"
    supplier_files = [
        os.path.join(base_dir, "数字采购项目_2015-2020.xlsx"),
        os.path.join(base_dir, "数字采购项目_2021.xlsx"),
        os.path.join(base_dir, "数字采购项目_2022上半年.xlsx"),
        os.path.join(base_dir, "数字采购项目_2022下半年.xlsx"),
        os.path.join(base_dir, "数字采购项目_2023上半年.xlsx"),
        os.path.join(base_dir, "数字采购项目_2023下半年.xlsx")
    ]
    listed_company_file = os.path.join(base_dir, "上市公司_处理后.xlsx")

    # 读取数据
    suppliers, listed_companies = read_data(supplier_files, listed_company_file)
    print(f"Total suppliers: {len(suppliers)}, Total listed companies: {len(listed_companies)}")

    # 进行匹配
    matches = match_suppliers_to_companies(suppliers, listed_companies)
    print(f"Total matches: {len(matches)}")

    # 保存匹配结果
    save_to_csv(matches, os.path.join(base_dir, "matched_results.csv"))
    print("Matching process completed and results saved to 'matched_results.csv'.")
    
    
    #信息合并
    import pandas as pd

# 文件路径设定
matched_results_file = "D:\\Desktop\\政府数字采购\\matched_results.csv"
company_details_file = "D:\\Desktop\\政府数字采购\\上市公司信息.xlsx"
supplier_files = [
    "D:\\Desktop\\政府数字采购\\数字采购项目_2015-2020.xlsx",
    "D:\\Desktop\\政府数字采购\\数字采购项目_2021.xlsx",
    "D:\\Desktop\\政府数字采购\\数字采购项目_2022上半年.xlsx",
    "D:\\Desktop\\政府数字采购\\数字采购项目_2022下半年.xlsx",
    "D:\\Desktop\\政府数字采购\\数字采购项目_2023上半年.xlsx",
    "D:\\Desktop\\政府数字采购\\数字采购项目_2023下半年.xlsx"
]
columns_needed = ["合同编号", "合同名称", "项目名称", "供应商_乙方", "合同金额_万元", "合同签订日期"]

# 功能函数定义
def read_supplier_data(files, columns_needed):
    suppliers = pd.DataFrame()
    for file in files:
        data = pd.read_excel(file, usecols=columns_needed)
        suppliers = pd.concat([suppliers, data], ignore_index=True)
    return suppliers

# 读取匹配结果和上市公司详细信息
matched_results = pd.read_csv(matched_results_file)
print("Matched Results Columns:", matched_results.columns)

company_details = pd.read_excel(company_details_file, usecols=[
    "股票代码", "股票简称", "上市公司ID", "行业名称", "行业代码", 
    "所属城市代码", "所属城市", "上市状态", "中文全称"
])
print("Company Details Columns:", company_details.columns)

# 读取所有供应商信息
suppliers = read_supplier_data(supplier_files, columns_needed)
print("Suppliers Columns:", suppliers.columns)

# 将匹配结果与上市公司详细信息合并
merged_data = pd.merge(matched_results, company_details, left_on="Matched Company", right_on="中文全称", how="left")

# 将合同信息合并进来
final_data = pd.merge(merged_data, suppliers, left_on="Supplier", right_on="供应商_乙方", how="left")

# 选择并排列所需的列
final_columns = [
    "合同编号", "合同名称", "项目名称", "供应商_乙方", "合同金额_万元", "合同签订日期", 
    "股票代码", "股票简称", "上市公司ID", "行业名称", "行业代码", 
    "所属城市代码", "所属城市", "上市状态", "中文全称"
]
final_data = final_data[final_columns]

# 保存最终结果
output_file = "D:\\Desktop\\政府数字采购\\政府数字采购匹配信息表格.csv"
final_data.to_csv(output_file, index=False)
print(f"Results saved to {output_file}")
    
#存储为csv文件
# 文件路径设定
initial_data_file = "D:\\Desktop\\政府数字采购\\政府数字采购初始版表格.xlsx"
company_details_file = "D:\\Desktop\\政府数字采购\\上市公司信息.xlsx"
output_file_csv = "D:\\Desktop\\政府数字采购\\政府数字采购.csv"

# 读取初始数据和公司详情
initial_data = pd.read_excel(initial_data_file)
company_details = pd.read_excel(company_details_file)

# 处理合同签订日期列，将无法解析的日期转换为NaT
initial_data['合同签订日期'] = pd.to_datetime(initial_data['合同签订日期'], errors='coerce')

# 删除包含NaT值的行，因为这些行的日期无效
initial_data = initial_data.dropna(subset=['合同签订日期'])

# 生成年份变量
initial_data['year'] = initial_data['合同签订日期'].dt.year

# 检查并处理合同金额列，将无法解析的金额转换为NaN
initial_data['合同金额_万元'] = pd.to_numeric(initial_data['合同金额_万元'], errors='coerce')

# 删除包含NaN值的行，因为这些行的合同金额无效
initial_data = initial_data.dropna(subset=['合同金额_万元'])

# 汇总每家公司每年获得的政府采购合同总额
gov_purchase_annual = initial_data.groupby(['中文全称', 'year'])['合同金额_万元'].sum().reset_index()
gov_purchase_annual = gov_purchase_annual.rename(columns={'合同金额_万元': '年度政府数字采购总额'})

# 去掉公司总资产相关处理，直接准备输出结果
final_data = pd.merge(gov_purchase_annual, company_details, on='中文全称', how='left')

# 选择所需的列
final_data = final_data[
    [
        '年度政府数字采购总额', 'year', '股票代码', '股票简称', '上市公司ID',
        '行业名称', '行业代码', '所属城市代码', '所属城市', '中文全称'
    ]
]

# 保存为 CSV 文件，不进行任何特殊的编码处理
final_data.to_csv(output_file_csv, index=False, encoding='utf-8-sig')
print(f"Results saved to {output_file_csv}")

import torch  
from transformers import BertTokenizer, BertForSequenceClassification, Trainer, TrainingArguments  
from sklearn.model_selection import train_test_split  
from datasets import load_metric  
  

# 步骤1: 数据点标注
train_df, val_df = train_test_split(data_frame, test_size=0.2)  

# 你需要实现Dataset类，以便能够使用Hugging Face的Trainer API  
class YourDataSet(torch.utils.data.Dataset):  
    def __init__(self, tokenizer, data_frame):  
        self.encodings = tokenizer(data_frame['text'].tolist(), truncation=True, padding=True)  
        self.labels = data_frame['label'].tolist()  

    def __getitem__(self, idx):  
        item = {key: torch.tensor(val[idx]) for key, val in self.encodings.items()}  
        item['labels'] = torch.tensor(self.labels[idx])  
        return item  

    def __len__(self):  
        return len(self.labels)  

# 步骤2: 加载预训练的BERT模型和tokenizer  
model_name = 'bert-base-uncased'  
tokenizer = BertTokenizer.from_pretrained(model_name)  
model = BertForSequenceClassification.from_pretrained(model_name, num_labels=2)  

# 步骤3: 微调模型  
train_dataset = YourDataSet(tokenizer, train_df)  
val_dataset = YourDataSet(tokenizer, val_df)  

training_args = TrainingArguments(  
    output_dir='./results',          
    num_train_epochs=3,              
    per_device_train_batch_size=16,  
    per_device_eval_batch_size=64,   
    warmup_steps=500,                
    weight_decay=0.01,               
    logging_dir='./logs',            
    logging_steps=10,  
)  

trainer = Trainer(  
    model=model,  
    args=training_args,  
    train_dataset=train_dataset,  
    eval_dataset=val_dataset  
)  

trainer.train()  

# 步骤4: 评估模型  
eval_result = trainer.evaluate()  
print(f"Evaluation result: {eval_result}")  

# 确保评估指标包括准确率  
metric = load_metric("accuracy")  
predictions = trainer.predict(val_dataset)  
preds = np.argmax(predictions.predictions, axis=-1)  

accuracy = metric.compute(predictions=preds, references=predictions.label_ids)  
print(f"Accuracy: {accuracy['accuracy']}")  
