# Supplementary material for: How does public digital procurement enhance corporate total factor productivity? The role of industry–university–research collaboration
Source: PLoS One. 2025 Aug 29;20(8):e0330160. doi: 10.1371/journal.pone.0330160 (PMC12396760; doi:10.1371/journal.pone.0330160)
Supplement: S4 File — (TXT) [file pone.0330160.s004.txt]

数字 智慧 平台 电子 数据 通信 集成 人工智能 软件开发 传输服务 支付 系统监控 网络安全 自动 接入 移动 区块 信息安全 信息处理 地理信息 供应链 监测 定位 导航 电子商务 孪生 验证 仿真技术 终端设备 咨询服务 信息内容 开源 转移 预付卡 交互式 链接 多媒体 数据中心 商流 信息流 资金流 数据管理 一体化 在线 远程 电子政务 实时 预警 联络 处理 应用软件 地理遥感 图像 进出口 视频 呼叫 操作系统 识别 融合 感知 手机 有线 局域网 服务器 整合 流通 参与 学习 资讯 输入 接口 计算能力 人机界面 嵌入式 边界 身份 鉴别 访问控制 金融电子 无线通讯 数据传输 分布式 场景 交互 模组 光纤 光缆 数字政府 智慧城市 数字乡村 智慧政务 智慧农业 智慧水务 智慧应急 智慧交通 智慧医疗 智慧教育 智慧城管 智慧园区 智慧社区 智慧文旅 智慧安防 智慧消防 智慧灯杆 智慧停车 智慧楼宇 数字哨兵 一网通办 一网统管 跨省通办 证照联办 秒批秒办 免申即享 政策直达 惠企通 一件事 智能派单 数字贸易 数字金融 数字文创 共享经济 平台经济 绿色数据中心 低碳运维 碳足迹 东数西算 算力网 数据要素电子卖场 在线招标 远程开标 智能评标 电子竞价 框架协议 反向拍卖 合同管理 履约监管 供应商库 商品库 需求管理 预算编报 计划申报 电子发票 移动支付 线上签收 物流追踪 智能对账 绩效评价 电子监督 信用管理 投诉处理 异议受理 电子归档 数字产权 数字版权 开源生态 信创云 政务云 医疗云 教育云 工业云 农业云 交通云 环保云 能源云 金融云 社区云 云计算 物联网 边缘计算 量子通信 算法模型 链式存储 加密技术 隐私计算 密码学 漏洞扫描 镜像备份 超算中心 容器化 异构计算 信创适配 可信计算 算力调度 5G专网 语义分析 自然语言 知识图谱 联邦学习 安全多方 同态加密 零知识证 数字签名 时间戳 安全沙箱 数据中台 流式计算 图数据库 向量引擎 智能合约 光交换 光传输 射频识别 北斗芯片 工业互联 可信环境 低代码 微服务 中台化 智能终端 传感设备 物联模组 边缘节点 存储阵列 超融合 智能卡 指纹识别 虹膜采集 声纹验证 量子密钥 光模块 交换器 路由器 防火墙 堡垒机 安全网关 视频会议 智能机柜 工控机 采集器 读卡器 扫描枪 监控球机 门禁闸 定位信标 导航仪 遥感卫星 无人机 车路协同 机器人 脑机接口 充电桩 电子价签 操作系统 数据库 中间件 应用软件 办公套件 虚拟化 云原生 开发平台 测试工具 仿真系统 数字孪生 ERP系统 CRM系统 SCM系统 BI工具 低代码平台 流程引擎 规则引擎 消息队列 接口服务 人机交互 智能客服 数字人 电子签章 电子证照 电子档案 遥感影像 图像识别 语音合成 文本分析 机器翻译 智能推荐 风控模型 预警平台 决策支持 绩效评估 信用评价 数据治理 数据清洗 数据脱敏 数据标注 数据血缘 数据确权 数据资产 数据共享 数据分级 数据开放 数据交易 数据湖 元数据 数据沙箱 数据可视化 数据挖掘 数据分析 数据归集 数据融合 数据监测 数据备份 数据恢复 数据洞察 数据驾驶舱 数字画像 用户画像 企业画像 产业图谱 舆情监测 风险扫描 态势感知 情报分析 指标库 模型库 知识库 特征库 样本库 等保测评 攻防演练 入侵检测 安全审计 容灾备份 流量清洗 身份鉴权 访问控制 安全加固 威胁情报 代码审计 反诈预警 暗链监测 基线核查 安全运维 应急响应 渗透测试 木马查杀 病毒防护 网页防篡 数据加密 传输加密 存储加密 水印溯源 可信验证 零信任 安全域 VPN接入 网闸隔离 日志审计 证书管理 密钥管理 静默认证 一网协同 远程导办 自助政务 证照分离 多规合一 明厨亮灶 雪亮工程 双随机 一公开 全域转型 高效办成 政策画像 城市感知 智能调度 智能监管 辅助决策
